# Supplementary material for: Determining Particle Size and Position in a Coplanar Electrode Setup Using Measured Opacity for Microfluidic Cytometry
Source: Biosensors (Basel). 2021 Sep 23;11(10):353. doi: 10.3390/bios11100353 (PMC8533872; doi:10.3390/bios11100353)
Supplement: Supplementary file 1 [file biosensors-11-00353-s001.zip]

Archive with 1 entries (1 files):
- biosensors-1380458-supplementary.pdf
